# Supplementary material for: Identification of Candidate Genes that Affect the Contents of 17 Amino Acids in the Rice Grain Using a Genome-Wide Haplotype Association Study
Source: Rice (N Y). 2023 Sep 15;16:40. doi: 10.1186/s12284-023-00658-9 (PMC10504229; doi:10.1186/s12284-023-00658-9)
Supplement: Supplementary file 1 — Additional file 1: Table S1 The origins and group assignments of the 164 rice accessions used in this study. Table S2 The distribution of the 1,123,603 high-quality SNPs on the 12 rice chromosomes used in the genome-wide haplotype association study. Table S3 The 261 gene-trait associations detected by genome-wide haplotype association study and their key natural variations. Table S4 The genes associated with multipe amino acids detected by genome-wide haplotype association study [file 12284_2023_658_MOESM1_ESM.xlsx]

## Sheet: Supplementary Table S1
Supplementary Table S1 Origions and groups of 164 rice accessions
IRID No.	Origin	Group
B002	China	Temperate japonica
B043	Australia	Tropical japonica
B051	Egypt	Indica
B053	Australia	Tropical japonica
B085	China	Indica
B238	China	Indica
CX115	China	Indica
CX116	North Korea	Temperate japonica
CX123	China	Indica
CX130	India	Indica
CX131	Myanmar	Indica
CX206	Phillipines	Indica
CX220	Brazil	Tropical japonica
CX225	Phillipines	Indica
CX230	China	Indica
CX233	Phillipines	Indica
CX237	Phillipines	Indica
CX240	Brazil	Indica
CX241	Phillipines	japonica
CX267	India	Indica
CX269	Brazil	Tropical japonica
CX270	Taiwan	Indica
CX303	China	Indica
CX304	China	Indica
CX318	China	Indica
CX342	China	Intermediate type
CX343	China	Indica
CX347	China	Intermediate type
CX351	China	japonica
CX366	China	Indica
CX375	Africa	Indica
CX377	Africa	Indica
CX378	China	Indica
CX393	China	Indica
CX394	China	Indica
CX42	Phillipines	Indica
CX50	China	Indica
CX51	China	Indica
CX80	Vietnam	Indica
CX93	India	Indica
IRIS_313.10001	Chinese Taipei (Taiwan)	Indica
IRIS_313.10002	Sri Lanka	Indica
IRIS_313.10014	Italy	Temperate japonica
IRIS_313.10034	Niger	Indica
IRIS_313.10040	Korea, Republic Of	Indica
IRIS_313.10067	Korea, Republic Of	Japonica
IRIS_313.10075	Japan	Indica
IRIS_313.10129	China	Indica
IRIS_313.10134	Thailand	Indica
IRIS_313.10151	Thailand	Indica
IRIS_313.10211	China	Indica
IRIS_313.10224	China	Indica
IRIS_313.10268	Venezuela	Indica
IRIS_313.10285	Peru	Indica
IRIS_313.10293	Cuba	Japonica
IRIS_313.10314	Ecuador	Tropical japonica
IRIS_313.10333	Indonesia	Indica
IRIS_313.10337	Indonesia	Indica
IRIS_313.10360	Phillipines	Indica
IRIS_313.10375	Phillipines	Indica
IRIS_313.10379	Phillipines	Temperate japonica
IRIS_313.10399	Colombia	Indica
IRIS_313.10430	Japan	Temperate japonica
IRIS_313.10497	China	Indica
IRIS_313.10733	Nepal	Indica
IRIS_313.10767	Indonesia	Japonica
IRIS_313.10863	India	Indica
IRIS_313.10904	Cambodia	Indica
IRIS_313.10967	Brazil	Temperate japonica
IRIS_313.10996	Indonesia	Indica
IRIS_313.11069	Bangladesh	Basmati/sadri
IRIS_313.11120	Bhutan	Indica
IRIS_313.11140	Myanmar	Indica
IRIS_313.11144	Myanmar	Indica
IRIS_313.11147	Myanmar	Indica
IRIS_313.11261	India	Indica
IRIS_313.11262	India	Indica
IRIS_313.11266	India	Indica
IRIS_313.11296	India	Indica
IRIS_313.11297	India	Basmati/sadri
IRIS_313.11307	India	Indica
IRIS_313.11347	Phillipines	Indica
IRIS_313.11478	India	Temperate japonica
IRIS_313.11491	India	Aus/boro
IRIS_313.11525	Guinea-Bissau	Tropical japonica
IRIS_313.11573	China	Temperate japonica
IRIS_313.11577	China	Temperate japonica
IRIS_313.11599	India	Indica
IRIS_313.11607	India	Indica
IRIS_313.11627	Nepal	Intermediate type
IRIS_313.11642	India	Indica
IRIS_313.11647	India	Indica
IRIS_313.11692	Taiwan	Indica
IRIS_313.11731	China	Indica
IRIS_313.11740	Ghana	Indica
IRIS_313.11779	Tanzania	Indica
IRIS_313.11782	Zambia	Indica
IRIS_313.11789	Madagascar	Japonica
IRIS_313.11796	China	Tropical japonica
IRIS_313.11802	China	Temperate japonica
IRIS_313.11821	India	Indica
IRIS_313.11824	India	Basmati/sadri
IRIS_313.11828	India	Temperate japonica
IRIS_313.11844	Thailand	Tropical japonica
IRIS_313.11853	China	Indica
IRIS_313.11854	China	Indica
IRIS_313.11859	China	Indica
IRIS_313.11882	China	Indica
IRIS_313.11885	China	Indica
IRIS_313.11887	Phillipines	Indica
IRIS_313.11910	China	Indica
IRIS_313.11911	China	Indica
IRIS_313.11939	Burkina Fasso	Indica
IRIS_313.12012	China	Indica
IRIS_313.12013	India	Indica
IRIS_313.12083	Madagascar	Indica
IRIS_313.12290	Myanmar	Indica
IRIS_313.12325	Cameroon	Indica
IRIS_313.7641	Indonesia	Indica
IRIS_313.7651	Madagascar	Indica
IRIS_313.7699	Phillipines	Tropical japonica
IRIS_313.7758	Madagascar	Indica
IRIS_313.7778	Vietnam	Indica
IRIS_313.7808	Senegal	Indica
IRIS_313.7815	Senegal	Indica
IRIS_313.7832	Senegal	Indica
IRIS_313.7863	Unknown	Indica
IRIS_313.7993	Madagascar	Japonica
IRIS_313.8003	Phillipines	Japonica
IRIS_313.8025	Italy	Temperate japonica
IRIS_313.8061	Argentina	Japonica
IRIS_313.8063	Argentina	Indica
IRIS_313.8068	Italy	Temperate japonica
IRIS_313.8087	Spain	Temperate japonica
IRIS_313.8134	Portugal	Tropical japonica
IRIS_313.8164	Australia	Japonica
IRIS_313.8193	United States	Japonica
IRIS_313.8205	Italy	Temperate japonica
IRIS_313.8285	United States	Tropical japonica
IRIS_313.8303	India	Japonica
IRIS_313.8409	Vietnam	Intermediate type
IRIS_313.8412	China	Indica
IRIS_313.8571	Tanzania	Indica
IRIS_313.8641	Bangladesh	Aus/boro
IRIS_313.8699	Sri Lanka	Indica
IRIS_313.8757	India	Indica
IRIS_313.9039	Sri Lanka	Indica
IRIS_313.9119	Thailand	Indica
IRIS_313.9317	Vietnam	Indica
IRIS_313.9325	Bangladesh	Indica
IRIS_313.9348	India	Indica
IRIS_313.9472	Sri Lanka	Indica
IRIS_313.9484	India	Indica
IRIS_313.9503	Phillipines	Intermediate type
IRIS_313.9560	India	Indica
IRIS_313.9572	Bhutan	Indica
IRIS_313.9602	Thailand	Indica
IRIS_313.9702	Chinese Taipei (Taiwan)	Temperate japonica
IRIS_313.9706	Chinese Taipei (Taiwan)	Indica
IRIS_313.9730	China	Indica
IRIS_313.9740	Madagascar	Indica
IRIS_313.9771	Austria	Tropical japonica
IRIS_313.9922	Korea, Republic Of	Indica
IRIS_313.9924	Korea, Republic Of	Indica

## Sheet: Supplementary Table S2
Supplementary Table S2 The distribution of the 1,123,603 high-quality SNPs on the 12 rice chromosomes used in the genome-wide haplotype association study
Chr.	No. of SNP	Size (Mb)	Space (bp)	No. of genes
1	137277	43.2	315	5490
2	109412	35.9	328.4	4573
3	97992	36.4	371.5	4971
4	99922	35.5	354.9	3787
5	78680	30	380.7	3780
6	92349	31.2	338.2	3691
7	85358	29.7	347.4	3501
8	94413	28.4	301.2	3250
9	67934	22.9	337.6	2644
10	70878	23.2	326.8	2678
11	103108	29	281.3	3078
12	86280	27.5	319	2805
Total	1123603	372.9	333.5	44248

## Sheet: Supplementary Table S3
Supplementary Table S3 The 261 gene-trait associations detected by genome-wide haplotype association study and their key natural variations
AminoAcid	Gene	Function	Haplotype Test	R2	Significant SNP	alleles	P.value
Ala	LOC_Os02g33450	peroxiredoxin, putative, expressed	7.06819e-05	0.124306	S2_19882223	C/G	0.00587465
Ala	LOC_Os04g25140	OsFBDUF20 - F-box and DUF domain containing protein, expressed	6.01964e-05	0.108503	S4_14527041	C/G	0.00101661
Ala	LOC_Os06g03880	expressed protein	1.97004e-05	0.115376	S6_1564932	T/C	0.00110281
Ala	LOC_Os06g04520	expressed protein	8.15496e-05	0.0982388	S6_1940946	T/G	0.000567788
Ala	LOC_Os09g13650	microtubule-associated protein, putative, expressed	1.27277e-05	0.138107	S9_7964963	G/C	0.00130826
Ala	LOC_Os09g17830	protein transport protein Sec61 subunit alpha, putative, expressed	5.37732e-06	0.135339	S9_10907617	A/G	2.21e-05
Ala	LOC_Os09g23334	expressed protein	4.88738e-05	0.105146	S9_13853136	T/G	0.00121938
Ala	LOC_Os12g15222	expressed protein	3.09252e-06	0.159506	S12_8670028	A/G	9.66e-06
Arg	LOC_Os02g03690	beta-amylase, putative, expressed	1.51677e-05	0.129899	S2_1547805	T/G	0.00169096
Arg	LOC_Os02g50820	nucleobase-ascorbate transporter, putative, expressed	7.89584e-05	0.0985259	S2_31046496	A/G	0.00355964
Arg	LOC_Os02g52510	SNF2 family N-terminal domain containing protein, expressed	9.23418e-05	0.0961074	S2_32133391	A/G	0.000103581
Arg	LOC_Os03g18810	aminotransferase, classes I and II, domain containing protein, expressed	8.06759e-05	0.0978967	S3_10544320	T/C	0.000891919
Arg	LOC_Os04g22260	expressed protein	9.73871e-05	0.0956189	S4_12608570	C/G	0.00416712
Arg	LOC_Os05g34740	expressed protein	3.8697e-06	0.138681	S5_20605639	G/A	0.0232441
Arg	LOC_Os09g13650	microtubule-associated protein, putative, expressed	3.33817e-05	0.122018	S9_7967061	A/T	0.000803602
Arg	LOC_Os09g17830	protein transport protein Sec61 subunit alpha, putative, expressed	3.78921e-06	0.142082	S9_10907617	A/G	0.000198936
Arg	LOC_Os09g18240	retrotransposon protein, putative, unclassified, expressed	1.52479e-05	0.122668	S9_11196631	A/G	0.0012087
Arg	LOC_Os09g23334	expressed protein	3.10525e-06	0.135936	S9_13853136	T/G	0.000180855
Arg	LOC_Os09g23380	metallo-beta-lactamase, putative, expressed	2.418e-06	0.135122	S9_13892879	A/G	0.000111342
Arg	LOC_Os09g25650	GEX2, putative, expressed	5.11772e-05	0.11291	S9_15414400	A/C	0.00628773
Arg	LOC_Os12g03010	retrotransposon protein, putative, unclassified, expressed	3.51477e-05	0.121111	S12_1123300	A/G	0.0175409
Arg	LOC_Os12g14480	cysteine-rich receptor-like protein kinase 23 precursor, putative, expressed	5.51341e-05	0.124875	S12_8266511	C/T	0.00271041
Arg	LOC_Os12g29730	hypothetical protein	8.84537e-05	0.111273	S12_17776106	T/C	0.00291899
Arg	LOC_Os12g30080	disease resistance protein RPM1, putative, expressed	7.63055e-05	0.0998908	S12_18014220	C/A	0.00138285
Asp	LOC_Os03g63700	AIG2-like family domain containing protein, expressed	9.06669e-05	0.0996483	S3_35974229	T/C	0.000201542
Asp	LOC_Os04g44780	beta-expansin precursor, putative, expressed	5.82935e-05	0.0996197	S4_26520514	A/G	0.000296745
Asp	LOC_Os04g45100	expressed protein	5.66316e-05	0.100622	S4_26678490	A/G	0.000416993
Asp	LOC_Os04g49900	ABC transporter family protein, putative, expressed	3.03432e-05	0.114013	S4_29755344	A/G	0.000822646
Asp	LOC_Os06g36730	retrotransposon protein, putative, Ty3-gypsy subclass, expressed	5.80951e-05	0.103747	S6_21627856	A/G	0.000148801
Asp	LOC_Os06g50480	bZIP transcription factor domain containing protein, expressed	9.13739e-05	0.0949319	S6_30564168	T/C	0.000748623
Asp	LOC_Os08g42800	expressed protein	3.90909e-05	0.105016	S8_27072562	A/G	0.0539616
Asp	LOC_Os09g13650	microtubule-associated protein, putative, expressed	7.38151e-05	0.112344	S9_7964963	G/C	0.000503606
Asp	LOC_Os09g13910	transposon protein, putative, CACTA, En/Spm sub-class, expressed	3.6947e-06	0.155906	S9_8190403	T/C	0.000139614
Asp	LOC_Os09g15470	retrotransposon protein, putative, Ty3-gypsy subclass, expressed	6.31568e-05	0.127043	S9_9469625	A/T	0.00986875
Asp	LOC_Os09g18240	retrotransposon protein, putative, unclassified, expressed	2.72317e-05	0.116981	S9_11196631	A/G	0.000837071
Asp	LOC_Os09g20040	resistance-like protein I2GA-SH194-2, putative, expressed	8.83632e-05	0.099279	S9_12008624	T/G	0.000287342
Asp	LOC_Os09g23380	metallo-beta-lactamase, putative, expressed	1.61211e-05	0.111801	S9_13892879	A/G	0.000167545
Asp	LOC_Os11g12630	transposon protein, putative, unclassified, expressed	5.19915e-05	0.103691	S11_7114852	A/G	0.0139875
Asp	LOC_Os11g17990	retrotransposon protein, putative, unclassified, expressed	1.81585e-05	0.150581	S11_10111075	A/G	0.0309707
Asp	LOC_Os12g03010	retrotransposon protein, putative, unclassified, expressed	2.50293e-05	0.126016	S12_1123300	A/G	0.0187822
Cys	LOC_Os01g03690	TKL_IRAK_DUF26-lg.1 - DUF26 kinases have homology to DUF26 containing loci, expressed	8.46842e-05	0.123988	S1_1518785	A/C	0.000112436
Cys	LOC_Os01g46040	bromodomain domain containing protein, expressed	1.25803e-05	0.141236	S1_26174661	T/A	6.62e-05
Cys	LOC_Os01g46110	transposon protein, putative, CACTA, En/Spm sub-class, expressed	7.88263e-05	0.125916	S1_26217472	A/G	7.69e-05
Cys	LOC_Os01g46200	expressed protein	7.29986e-05	0.126506	S1_26283000	G/C	6.62e-05
Cys	LOC_Os01g46220	GDSL-like lipase/acylhydrolase, putative, expressed	4.7954e-05	0.128647	S1_26291745	T/C	0.000193843
Cys	LOC_Os01g46230	tetratricopeptide-like helical, putative, expressed	8.4182e-05	0.121704	S1_26293769	A/G	0.000602028
Cys	LOC_Os01g46240	lipase class 3 family protein, putative, expressed	8.95221e-05	0.121368	S1_26297350	T/G	0.000643109
Cys	LOC_Os01g46270	wax synthase isoform 3, putative, expressed	9.72984e-05	0.121396	S1_26312926	C/T	0.00066479
Cys	LOC_Os01g46350	proteins of unknown function domain containing protein, expressed	7.79983e-05	0.122286	S1_26371749	G/C	4.98e-05
Cys	LOC_Os01g46360	expressed protein	4.82266e-05	0.126532	S1_26378078	A/G	0.000184613
Cys	LOC_Os01g46380	ketol-acid reductoisomerase, chloroplast precursor, putative, expressed	7.79983e-05	0.122286	S1_26394800	T/A	0.000168516
Cys	LOC_Os01g46390	DUF538 domain containing protein, putative, expressed	7.79983e-05	0.122286	S1_26398301	C/A	0.000299527
Cys	LOC_Os01g46400	expressed protein	7.79983e-05	0.122286	S1_26402989	A/G	0.000299527
Cys	LOC_Os01g46460	hypothetical protein	6.57471e-05	0.128632	S1_26430199	G/C	0.000663238
Cys	LOC_Os01g46470	expressed protein	7.79983e-05	0.122286	S1_26432314	C/T	0.000193843
Cys	LOC_Os01g46710	transposon protein, putative, CACTA, En/Spm sub-class, expressed	7.79983e-05	0.122286	S1_26605495	C/T	0.00025838
Cys	LOC_Os01g46750	AMP-binding enzyme, putative, expressed	4.80934e-05	0.12649	S1_26634565	T/A	0.0005007
Cys	LOC_Os01g47070	glycosyl hydrolase, putative, expressed	7.79983e-05	0.122286	S1_26886577	T/G	0.000299527
Cys	LOC_Os01g47360	GATA zinc finger domain containing protein, expressed	8.91704e-05	0.130073	S1_27056738	G/A	0.000178091
Cys	LOC_Os01g59870	LTPL65 - Protease inhibitor/seed storage/LTP family protein precursor, expressed	7.40593e-05	0.125358	S1_34627949	A/G	0.00689172
Cys	LOC_Os02g03650	expressed protein	3.11159e-05	0.144371	S2_1521146	A/G	0.0136315
Cys	LOC_Os02g04040	RecF/RecN/SMC N terminal domain containing protein, expressed	4.16046e-05	0.128641	S2_1757033	A/G	0.00111431
Cys	LOC_Os02g04490	histone acetyltransferase HAC1, putative, expressed	6.52478e-05	0.137415	S2_1994215	G/A	0.11354
Cys	LOC_Os03g09920	RNase L inhibitor protein-related, putative, expressed	6.22897e-05	0.127529	S3_4941543	C/T	0.000283062
Cys	LOC_Os03g10000	retrotransposon protein, putative, unclassified, expressed	5.56691e-05	0.115493	S3_5007738	G/T	0.000278872
Cys	LOC_Os03g10410	expressed protein	2.31644e-05	0.140601	S3_5302542	C/A	0.000345245
Cys	LOC_Os03g25350	LTPL36 - Protease inhibitor/seed storage/LTP family protein precursor, expressed	1.25882e-05	0.143888	S3_14492383	T/G	0.000158248
Cys	LOC_Os03g56640	transposon protein, putative, unclassified, expressed	5.54482e-05	0.125248	S3_32259373	A/G	0.000946447
Cys	LOC_Os04g03190	retrotransposon protein, putative, Ty3-gypsy subclass, expressed	6.1892e-05	0.127414	S4_1347253	G/A	0.000200108
Cys	LOC_Os04g04010	expressed protein	7.01849e-06	0.151834	S4_1850037	T/C	0.000244669
Cys	LOC_Os04g04490	retrotransposon protein, putative, Ty3-gypsy subclass, expressed	6.4112e-05	0.135984	S4_2143313	G/A	0.00476634
Cys	LOC_Os04g04900	retrotransposon protein, putative, Ty3-gypsy subclass, expressed	2.21807e-05	0.131288	S4_2359997	A/G	0.00631842
Cys	LOC_Os04g06130	retrotransposon protein, putative, Ty3-gypsy subclass, expressed	5.33729e-05	0.130084	S4_3188996	T/G	0.000650113
Cys	LOC_Os04g44380	expressed protein	3.90632e-05	0.130207	S4_26277993	T/C	8.07e-05
Cys	LOC_Os04g44430	transporter, major facilitator family, putative, expressed	3.90632e-05	0.130207	S4_26307040	A/C	8.83e-05
Cys	LOC_Os04g45080	expressed protein	9.36107e-06	0.147255	S4_26671978	A/T	0.000129493
Cys	LOC_Os04g45130	heavy-metal-associated domain-containing protein, putative, expressed	1.00776e-05	0.147464	S4_26684869	C/T	0.00013729
Cys	LOC_Os04g49170	zinc finger, C3HC4 type domain containing protein, expressed	4.68333e-06	0.155748	S4_29324041	C/A	8.08e-05
Cys	LOC_Os05g48980	ras-related protein, putative, expressed	9.89781e-05	0.120281	S5_28093519	T/C	0.000345245
Cys	LOC_Os05g49600	retrotransposon protein, putative, Ty1-copia subclass, expressed	5.04415e-05	0.136278	S5_28459854	G/A	0.000236556
Cys	LOC_Os06g50330	senescence-associated protein, putative, expressed	6.78922e-05	0.12318	S6_30465468	A/G	0.000262917
Cys	LOC_Os06g50340	receptor protein kinase CLAVATA1 precursor, putative, expressed	4.31439e-05	0.134155	S6_30470081	C/T	0.000362098
Cys	LOC_Os07g01970	retrotransposon protein, putative, unclassified, expressed	1.20483e-05	0.150888	S7_589084	G/A	0.00349489
Cys	LOC_Os07g07570	hypothetical protein	7.06354e-05	0.1228	S7_3786732	A/G	0.00160365
Cys	LOC_Os07g07590	expressed protein	7.79447e-05	0.126141	S7_3805710	G/A	0.000222353
Cys	LOC_Os07g07610	RNA polymerase subunit, putative, expressed	9.74613e-05	0.118645	S7_3816342	A/G	0.000325054
Cys	LOC_Os07g07654	BT1 family protein, putative, expressed	9.27438e-05	0.123267	S7_3834570	C/T	0.000117135
Cys	LOC_Os07g07670	expressed protein	6.56364e-05	0.127372	S7_3844081	T/C	0.00594362
Cys	LOC_Os07g07690	PHD-finger domain containing protein, expressed	7.01248e-05	0.124768	S7_3860506	G/A	0.000143882
Cys	LOC_Os07g07709	ribosomal protein S13p/S18e, putative, expressed	8.58975e-05	0.124265	S7_3872320	T/G	0.000131437
Cys	LOC_Os07g07715	expressed protein	4.81457e-05	0.131755	S7_3881512	A/C	0.0241833
Cys	LOC_Os07g07719	ribosomal protein S13p/S18e, putative, expressed	8.54262e-05	0.12124	S7_3885039	T/C	0.000115603
Cys	LOC_Os07g07790	LTPL75 - Protease inhibitor/seed storage/LTP family protein precursor, expressed	4.64642e-05	0.13027	S7_3910636	C/T	2.49e-06
Cys	LOC_Os07g07820	expressed protein	7.61635e-05	0.121712	S7_3915094	T/C	2.02e-05
Cys	LOC_Os07g07830	retrotransposon protein, putative, Ty3-gypsy subclass, expressed	5.50584e-05	0.163111	S7_3933535	T/G	0.000205039
Cys	LOC_Os07g07890	expressed protein	2.61861e-05	0.138728	S7_3957354	C/A	0.000288775
Cys	LOC_Os07g44550	peroxidase precursor, putative, expressed	8.76597e-05	0.123053	S7_26604696	T/C	0.00801272
Cys	LOC_Os08g03880	retrotransposon protein, putative, unclassified, expressed	5.98801e-05	0.13311	S8_1849558	A/G	0.000881058
Cys	LOC_Os09g08460	transposon protein, putative, unclassified, expressed	7.53706e-05	0.146612	S9_4415912	A/G	0.00135594
Cys	LOC_Os09g09770	retrotransposon protein, putative, Ty3-gypsy subclass, expressed	4.08222e-05	0.165769	S9_5295143	A/G	0.00395724
Cys	LOC_Os09g13600	expressed protein	4.17394e-07	0.189775	S9_7903468	T/C	0.00204254
Cys	LOC_Os09g13630	ZOS9-03 - C2H2 zinc finger protein, expressed	3.56491e-07	0.189721	S9_7929054	A/G	3.81e-05
Cys	LOC_Os09g13650	microtubule-associated protein, putative, expressed	4.80446e-05	0.133882	S9_7964193	A/G	8.37e-05
Cys	LOC_Os11g26520	retrotransposon protein, putative, Ty3-gypsy subclass, expressed	1.04858e-05	0.154427	S11_15198615	T/C	0.0029423
Cys	LOC_Os11g40810	receptor kinase, putative, expressed	3.65429e-06	0.164368	S11_24421830	G/A	0.000454945
Cys	LOC_Os12g14920	transposon protein, putative, unclassified, expressed	6.91579e-05	0.141256	S12_8537240	C/A	0.0020187
Cys	LOC_Os12g17800	retrotransposon protein, putative, Ty3-gypsy subclass, expressed	5.03253e-05	0.140056	S12_10190873	C/A	0.00218121
Glu	LOC_Os01g04380	hsp20/alpha crystallin family protein, putative, expressed	7.07913e-05	0.0950024	S1_1952523	A/G	0.0180537
Glu	LOC_Os02g38804	protein phosphatase 2C containing protein, expressed	1.1894e-05	0.128533	S2_23454992	C/T	0.000731695
Glu	LOC_Os02g41480	OsWAK12 - OsWAK receptor-like cytoplasmic kinase OsWAK-RLCK, expressed	7.13271e-05	0.0969238	S2_24862948	A/G	0.0115491
Glu	LOC_Os03g02850	tobamovirus multiplication protein, putative, expressed	6.76805e-05	0.0991201	S3_1120268	A/G	0.0122684
Glu	LOC_Os03g02890	expressed protein	9.14199e-06	0.123723	S3_1138974	A/T	0.00133301
Glu	LOC_Os03g09160	hydroxyproline-rich glycoprotein family protein, putative, expressed	7.86029e-05	0.103249	S3_4776065	A/G	0.00148622
Glu	LOC_Os03g63830	retrotransposon protein, putative, unclassified, expressed	8.91012e-05	0.100733	S3_36060608	T/G	0.000342118
Glu	LOC_Os06g44030	WD domain, G-beta repeat domain containing protein, expressed	4.61697e-05	0.099435	S6_26530751	A/G	0.0265689
Glu	LOC_Os07g33290	hypothetical protein	4.5512e-05	0.111593	S7_19904329	G/T	0.00328329
Glu	LOC_Os08g04780	amine oxidase, putative, expressed	8.03787e-05	0.0933342	S8_2388728	C/T	0.00374683
Glu	LOC_Os09g25650	GEX2, putative, expressed	4.17715e-05	0.109799	S9_15411070	A/T	0.034357
Glu	LOC_Os11g17990	retrotransposon protein, putative, unclassified, expressed	2.83511e-05	0.146294	S11_10113430	T/C	0.00520964
Glu	LOC_Os11g41670	expressed protein	8.09126e-05	0.12017	S11_25005144	T/C	0.0120355
Glu	LOC_Os12g26010	retrotransposon protein, putative, Ty1-copia subclass, expressed	8.27321e-05	0.106628	S12_15113503	T/C	6.51e-05
Glu	LOC_Os12g26060	bifunctional dihydrofolate reductase-thymidylate synthase, putative, expressed	8.3231e-05	0.101719	S12_15137007	T/C	0.000963779
Gly	LOC_Os02g03690	beta-amylase, putative, expressed	2.65112e-05	0.116759	S2_1547805	T/G	0.00187466
Gly	LOC_Os03g18810	aminotransferase, classes I and II, domain containing protein, expressed	9.9173e-05	0.0877749	S3_10544320	T/C	0.000488519
Gly	LOC_Os04g19670	retrotransposon protein, putative, Ty3-gypsy subclass, expressed	5.84265e-05	0.0966294	S4_10975829	A/C	0.121445
Gly	LOC_Os04g22260	expressed protein	3.46331e-05	0.103089	S4_12608570	C/G	0.0320035
Gly	LOC_Os05g34740	expressed protein	2.11748e-06	0.136907	S5_20605639	G/A	0.164309
Gly	LOC_Os09g13650	microtubule-associated protein, putative, expressed	7.11646e-06	0.137989	S9_7967061	A/T	0.000751476
Gly	LOC_Os09g17830	protein transport protein Sec61 subunit alpha, putative, expressed	2.42065e-06	0.138216	S9_10907617	A/G	5.34e-05
Gly	LOC_Os09g17840	protein transport protein Sec61 subunit alpha, putative, expressed	3.56953e-05	0.102757	S9_10917739	T/A	3.52e-05
Gly	LOC_Os09g18240	retrotransposon protein, putative, unclassified, expressed	1.60723e-05	0.118336	S9_11196631	A/G	0.000712232
Gly	LOC_Os09g23334	expressed protein	2.14602e-06	0.134768	S9_13853136	T/G	0.000148651
Gly	LOC_Os09g23380	metallo-beta-lactamase, putative, expressed	3.78138e-06	0.123202	S9_13892879	A/G	8.65e-05
Gly	LOC_Os12g03010	retrotransposon protein, putative, unclassified, expressed	6.18934e-05	0.107665	S12_1123300	A/G	0.00865283
Gly	LOC_Os12g25140	hypothetical protein	3.95314e-05	0.101413	S12_14435805	T/G	0.00341107
Gly	LOC_Os12g30080	disease resistance protein RPM1, putative, expressed	8.97071e-05	0.0901803	S12_18014220	C/A	0.00870814
His	LOC_Os02g03690	beta-amylase, putative, expressed	1.84517e-05	0.122968	S2_1547805	T/G	0.00141963
His	LOC_Os04g19670	retrotransposon protein, putative, Ty3-gypsy subclass, expressed	8.8388e-05	0.092109	S4_10975829	A/C	0.157442
His	LOC_Os04g22260	expressed protein	5.31079e-05	0.0986228	S4_12608570	C/G	0.0360049
His	LOC_Os05g34740	expressed protein	1.12525e-05	0.116686	S5_20605603	G/A	0.267621
His	LOC_Os09g13650	microtubule-associated protein, putative, expressed	1.89718e-05	0.125444	S9_7967061	A/T	0.00110223
His	LOC_Os09g17830	protein transport protein Sec61 subunit alpha, putative, expressed	1.98572e-05	0.112065	S9_10907617	A/G	0.000113251
His	LOC_Os09g18240	retrotransposon protein, putative, unclassified, expressed	3.48307e-06	0.138653	S9_11196631	A/G	0.000248024
His	LOC_Os09g23334	expressed protein	1.20809e-05	0.114916	S9_13853136	T/G	0.000314043
His	LOC_Os09g23380	metallo-beta-lactamase, putative, expressed	1.80834e-05	0.105541	S9_13892879	A/G	0.000196886
His	LOC_Os12g03010	retrotransposon protein, putative, unclassified, expressed	4.9075e-05	0.111409	S12_1123300	A/G	0.00429268
His	LOC_Os12g14480	cysteine-rich receptor-like protein kinase 23 precursor, putative, expressed	7.52799e-05	0.116014	S12_8266511	C/T	0.00249404
His	LOC_Os12g25140	hypothetical protein	6.13506e-05	0.0964799	S12_14435805	T/G	0.00183856
His	LOC_Os12g29730	hypothetical protein	2.85651e-05	0.119509	S12_17776106	T/C	0.000631627
Ile	LOC_Os01g59265	expressed protein	1.52146e-05	0.122319	S1_34259368	T/C	0.00437536
Ile	LOC_Os02g03690	beta-amylase, putative, expressed	5.07354e-05	0.113417	S2_1547595	C/A	0.001831
Ile	LOC_Os02g33280	retrotransposon protein, putative, Ty3-gypsy subclass, expressed	8.2703e-05	0.123212	S2_19778828	A/G	0.00219349
Ile	LOC_Os02g33320	RNA recognition motif containing protein, putative, expressed	5.30155e-05	0.104349	S2_19794668	G/A	0.00690575
Ile	LOC_Os02g33450	peroxiredoxin, putative, expressed	1.4118e-06	0.174026	S2_19885980	A/G	0.00347499
Ile	LOC_Os02g52510	SNF2 family N-terminal domain containing protein, expressed	2.78142e-06	0.135143	S2_32133391	A/G	9.19e-06
Ile	LOC_Os02g52560	xyloglucan fucosyltransferase, putative, expressed	3.98595e-05	0.101597	S2_32164767	A/G	1.82e-05
Ile	LOC_Os05g34740	expressed protein	2.6216e-06	0.136878	S5_20605562	G/A	0.417292
Ile	LOC_Os09g13650	microtubule-associated protein, putative, expressed	7.59477e-05	0.109147	S9_7964054	C/A	0.00203766
Ile	LOC_Os09g17830	protein transport protein Sec61 subunit alpha, putative, expressed	8.32556e-06	0.125651	S9_10907617	A/G	0.00036785
Ile	LOC_Os09g23334	expressed protein	1.80455e-05	0.11426	S9_13853136	T/G	0.00104712
Leu	LOC_Os02g03690	beta-amylase, putative, expressed	3.44932e-05	0.114452	S2_1547805	T/G	0.00184976
Leu	LOC_Os02g33450	peroxiredoxin, putative, expressed	5.37073e-06	0.152107	S2_19885980	A/G	0.00376177
Leu	LOC_Os03g18810	aminotransferase, classes I and II, domain containing protein, expressed	4.75105e-05	0.0966222	S3_10544320	T/C	0.000450956
Leu	LOC_Os03g38830	retrotransposon, putative, centromere-specific	9.43273e-05	0.0938245	S3_21565659	A/G	0.000541533
Leu	LOC_Os04g22260	expressed protein	8.0052e-05	0.0932703	S4_12608570	C/G	0.0499955
Leu	LOC_Os05g34740	expressed protein	1.97402e-06	0.137533	S5_20605639	G/A	0.230497
Leu	LOC_Os09g13650	microtubule-associated protein, putative, expressed	1.91132e-05	0.125967	S9_7966542	T/C	0.00193068
Leu	LOC_Os09g17830	protein transport protein Sec61 subunit alpha, putative, expressed	3.31273e-07	0.161715	S9_10907617	A/G	2.08e-05
Leu	LOC_Os09g18240	retrotransposon protein, putative, unclassified, expressed	5.21994e-05	0.10443	S9_11198905	T/A	0.00186082
Leu	LOC_Os09g23334	expressed protein	5.79755e-06	0.123547	S9_13853136	T/G	0.000391444
Leu	LOC_Os09g23380	metallo-beta-lactamase, putative, expressed	2.29237e-05	0.10259	S9_13892879	A/G	0.000241557
Leu	LOC_Os09g25650	GEX2, putative, expressed	2.44421e-05	0.114235	S9_15413517	T/C	0.00636897
Leu	LOC_Os11g17990	retrotransposon protein, putative, unclassified, expressed	7.17932e-05	0.123435	S11_10113430	T/C	0.137692
Lys	LOC_Os04g25580	hypothetical protein	8.08573e-05	0.098413	S4_14829373	A/G	0.00608492
Lys	LOC_Os05g34740	expressed protein	1.52338e-05	0.116072	S5_20605632	C/T	0.417174
Lys	LOC_Os05g38680	plant-specific domain TIGR01589 family protein, expressed	2.88308e-05	0.106473	S5_22678582	T/C	0.00269602
Lys	LOC_Os05g38730	SAC3/GANP family protein, putative, expressed	5.27212e-05	0.108298	S5_22728919	G/A	0.0237322
Lys	LOC_Os12g25140	hypothetical protein	1.8651e-05	0.11509	S12_14435805	T/G	0.000652485
Met	LOC_Os01g49290	WD repeat-containing protein, putative, expressed	3.79175e-05	0.122031	S1_28332388	A/G	0.000218385
Met	LOC_Os01g72330	OsRR4 type-A response regulator, expressed	2.26217e-06	0.1812	S1_41950602	C/T	9.2e-06
Met	LOC_Os02g10700	OsFBL7 - F-box domain and LRR containing protein, expressed	8.10508e-05	0.118066	S2_5631298	G/A	0.150196
Met	LOC_Os03g09280	gibberellin response modulator protein, putative, expressed	3.47865e-05	0.12424	S3_4850796	A/T	0.000655857
Met	LOC_Os03g09920	RNase L inhibitor protein-related, putative, expressed	2.65595e-05	0.132547	S3_4943064	G/C	0.00014133
Met	LOC_Os04g43230	expressed protein	9.15003e-05	0.110748	S4_25582481	T/A	0.0056747
Met	LOC_Os04g43440	NB-ARC/LRR disease resistance protein, putative, expressed	2.49909e-05	0.127517	S4_25710972	C/G	0.0056747
Met	LOC_Os04g43670	expressed protein	5.48588e-05	0.11816	S4_25835924	T/C	0.012354
Met	LOC_Os05g13750	retrotransposon protein, putative, unclassified, expressed	3.59901e-05	0.128565	S5_7622644	A/G	0.00198399
Met	LOC_Os06g15910	potassium transporter, putative, expressed	3.68308e-05	0.128668	S6_9033883	G/A	0.0128086
Met	LOC_Os07g12710	GIY-YIG catalytic domain containing protein, putative, expressed	4.14278e-05	0.142291	S7_7259081	T/C	0.00321885
Met	LOC_Os09g12620	GPI-anchored protein, putative, expressed	8.34995e-05	0.121285	S9_7231989	T/G	0.00212348
Met	LOC_Os09g12830	transposon protein, putative, CACTA, En/Spm sub-class	1.7107e-05	0.153807	S9_7375140	G/A	0.0127372
Met	LOC_Os09g12850	hypothetical protein	5.96561e-05	0.122117	S9_7396220	A/C	0.0446968
Phe	LOC_Os02g03690	beta-amylase, putative, expressed	5.14153e-05	0.118142	S2_1547583	T/C	0.00154556
Phe	LOC_Os02g04440	transducin family protein, putative, expressed	5.44325e-05	0.096043	S2_1962430	T/C	0.00359021
Phe	LOC_Os02g33420	ATPase, AAA family protein, expressed	2.81492e-05	0.105573	S2_19864497	T/C	0.000770406
Phe	LOC_Os02g33430	E2F family transcription factor protein, putative, expressed	5.2753e-05	0.0961889	S2_19871453	C/T	0.00702764
Phe	LOC_Os02g33450	peroxiredoxin, putative, expressed	6.00482e-05	0.120719	S2_19885980	A/G	0.00272774
Phe	LOC_Os02g35690	transcription factor like protein, putative, expressed	8.96357e-05	0.0955036	S2_21450414	A/C	0.0245549
Phe	LOC_Os03g18810	aminotransferase, classes I and II, domain containing protein, expressed	2.05421e-05	0.108583	S3_10544320	T/C	0.000378077
Phe	LOC_Os03g38830	retrotransposon, putative, centromere-specific	4.35924e-05	0.106003	S3_21565659	A/G	0.000109316
Phe	LOC_Os03g38880	retrotransposon protein, putative, unclassified, expressed	8.57259e-05	0.0948625	S3_21606697	T/C	0.000210617
Phe	LOC_Os05g34740	expressed protein	1.00913e-05	0.119497	S5_20605562	G/A	0.462228
Phe	LOC_Os09g13650	microtubule-associated protein, putative, expressed	3.74086e-05	0.122551	S9_7964963	G/C	0.00175993
Phe	LOC_Os09g17830	protein transport protein Sec61 subunit alpha, putative, expressed	3.30668e-05	0.106897	S9_10907617	A/G	0.00027813
Phe	LOC_Os09g18240	retrotransposon protein, putative, unclassified, expressed	4.18074e-05	0.109282	S9_11196631	A/G	0.00416961
Phe	LOC_Os09g23334	expressed protein	1.80005e-05	0.112404	S9_13853136	T/G	0.000743091
Phe	LOC_Os09g23380	metallo-beta-lactamase, putative, expressed	6.75175e-05	0.0921342	S9_13892879	A/G	0.000493139
Pro	LOC_Os04g14770	retrotransposon protein, putative, unclassified, expressed	7.64303e-05	0.109368	S4_8287893	T/C	0.000906658
Pro	LOC_Os04g31804	OsMADS64 - MADS-box family gene with M-alpha type-box, expressed	9.7296e-05	0.101595	S4_19052565	A/C	1.02e-05
Pro	LOC_Os09g17600	membrane protein, putative, expressed	4.10227e-05	0.119401	S9_10764863	G/A	0.00792083
Pro	LOC_Os09g17840	protein transport protein Sec61 subunit alpha, putative, expressed	4.84932e-06	0.136601	S9_10917739	T/A	0.000730916
Pro	LOC_Os09g25900	CSLC2 - cellulose synthase-like family C, expressed	9.97952e-05	0.105027	S9_15547516	A/G	0.00154084
Pro	LOC_Os10g12300	expressed protein	2.89582e-05	0.163319	S10_6846218	T/C	0.000211276
Pro	LOC_Os10g17610	retrotransposon protein, putative, unclassified, expressed	7.23292e-05	0.111768	S10_8896556	T/C	0.00296253
Pro	LOC_Os10g20710	formin-like protein 6 precursor, putative, expressed	9.31164e-05	0.0966288	S10_10484784	T/C	8.17e-06
Pro	LOC_Os10g20770	expressed protein	3.54715e-05	0.108306	S10_10532557	A/T	7.91e-05
Pro	LOC_Os10g20830	LTPL133 - Protease inhibitor/seed storage/LTP family protein precursor, expressed	6.13516e-05	0.101688	S10_10563484	T/C	4.59e-05
Pro	LOC_Os10g20890	LTPL137 - Protease inhibitor/seed storage/LTP family protein precursor, expressed	1.12408e-05	0.127173	S10_10587639	T/C	0.000128092
Pro	LOC_Os10g20920	retrotransposon protein, putative, unclassified, expressed	5.48878e-05	0.119085	S10_10594424	C/T	1.99e-05
Pro	LOC_Os11g44690	cysteine-rich receptor-like protein kinase 19 precursor, putative, expressed	8.36188e-05	0.128273	S11_27025829	A/C	0.0103033
Ser	LOC_Os01g39730	retrotransposon protein, putative, unclassified, expressed	6.79273e-05	0.105722	S1_22405672	T/G	0.000731082
Thr	LOC_Os03g09160	hydroxyproline-rich glycoprotein family protein, putative, expressed	2.20125e-05	0.125843	S3_4776038	C/T	0.0177961
Thr	LOC_Os03g63700	AIG2-like family domain containing protein, expressed	9.8611e-05	0.0986015	S3_35974229	T/C	0.000290951
Thr	LOC_Os04g44780	beta-expansin precursor, putative, expressed	8.23464e-06	0.122534	S4_26520514	A/G	5.04e-05
Thr	LOC_Os04g45100	expressed protein	7.15778e-06	0.124968	S4_26678490	A/G	4.74e-05
Thr	LOC_Os06g34120	GDSL-like lipase/acylhydrolase, putative, expressed	7.73533e-05	0.102336	S6_19869335	C/A	0.00168339
Thr	LOC_Os06g36730	retrotransposon protein, putative, Ty3-gypsy subclass, expressed	2.08704e-05	0.116241	S6_21626350	A/G	0.000138018
Thr	LOC_Os06g37090	transposon protein, putative, unclassified, expressed	3.42035e-05	0.126602	S6_21905715	T/C	0.000229201
Thr	LOC_Os08g32050	retrotransposon protein, putative, unclassified, expressed	9.76665e-05	0.114669	S8_19872062	T/C	0.00549763
Thr	LOC_Os08g38150	expressed protein	4.94305e-05	0.105725	S8_24165505	T/C	0.00196075
Thr	LOC_Os08g41190	MBTB32 - Bric-a-Brac, Tramtrack, Broad Complex BTB domain with Meprin and TRAF Homology MATH domain, expressed	7.77368e-05	0.0949696	S8_26020454	T/G	0.00109148
Thr	LOC_Os09g13650	microtubule-associated protein, putative, expressed	6.11954e-05	0.114891	S9_7964963	G/C	0.000947504
Thr	LOC_Os11g08470	DnaK family protein, putative, expressed	9.62214e-05	0.129521	S11_4477496	G/C	0.0226313
Thr	LOC_Os11g12630	transposon protein, putative, unclassified, expressed	2.9166e-05	0.110663	S11_7114852	A/G	0.00100139
Tyr	LOC_Os01g29350	hypothetical protein	6.83031e-05	0.115267	S1_16447697	C/T	0.0433051
Tyr	LOC_Os02g04440	transducin family protein, putative, expressed	7.92458e-06	0.118531	S2_1962433	C/T	0.00826795
Tyr	LOC_Os02g33280	retrotransposon protein, putative, Ty3-gypsy subclass, expressed	2.92437e-05	0.136604	S2_19777610	A/G	0.000626817
Tyr	LOC_Os04g09550	expressed protein	8.08391e-05	0.0945648	S4_5128377	T/C	0.00467468
Tyr	LOC_Os05g34740	expressed protein	6.68919e-05	0.0962955	S5_20605632	C/T	0.19949
Tyr	LOC_Os05g35030	hypothetical protein	9.52285e-05	0.0920263	S5_20799869	G/A	0.0720653
Tyr	LOC_Os06g22840	retrotransposon protein, putative, unclassified	1.06777e-05	0.115018	S6_13323722	T/C	0.00114867
Tyr	LOC_Os06g22850	microfibrillar-associated protein 1, putative, expressed	1.15067e-05	0.114887	S6_13327567	A/C	0.158351
Tyr	LOC_Os06g22860	expressed protein	1.52537e-05	0.127864	S6_13336728	G/A	0.327866
Tyr	LOC_Os06g22870	OsIAA21 - Auxin-responsive Aux/IAA gene family member, expressed	5.99361e-05	0.094061	S6_13347210	T/C	0.00223584
Tyr	LOC_Os07g45630	retrotransposon protein, putative, Ty3-gypsy subclass, expressed	6.55888e-05	0.112703	S7_27246892	A/G	0.0545597
Tyr	LOC_Os07g48244	ubiquinol-cytochrome c reductase complex 6.7 kDa protein, putative, expressed	1.17146e-05	0.113883	S7_28822526	A/C	0.00565112
Tyr	LOC_Os08g44660	EF hand family protein, putative, expressed	5.29135e-05	0.116385	S8_28079311	T/C	0.0279081
Tyr	LOC_Os12g25140	hypothetical protein	1.36451e-05	0.115915	S12_14435805	T/G	0.00338944
Val	LOC_Os01g59265	expressed protein	7.42034e-06	0.132308	S1_34259368	T/C	0.000553926
Val	LOC_Os02g33450	peroxiredoxin, putative, expressed	2.23141e-05	0.140159	S2_19882223	C/G	0.00166107
Val	LOC_Os07g40050	retrotransposon protein, putative, unclassified, expressed	2.93904e-05	0.128705	S7_24045903	T/C	0.0105008
Val	LOC_Os07g40240	GASR9 - Gibberellin-regulated GASA/GAST/Snakin family protein precursor, expressed	8.53322e-05	0.101819	S7_24127295	A/G	0.00157421
Val	LOC_Os09g12730	RNA recognition motif containing protein, expressed	7.44917e-05	0.104266	S9_7299328	C/T	0.000961378
Val	LOC_Os09g12920	expressed protein	9.02576e-05	0.102556	S9_7444736	T/G	0.0235255
Val	LOC_Os09g13600	expressed protein	6.66509e-05	0.102765	S9_7902309	T/A	0.000278272
Val	LOC_Os09g13630	ZOS9-03 - C2H2 zinc finger protein, expressed	4.30199e-05	0.108162	S9_7929054	A/G	0.00128945
Val	LOC_Os09g13650	microtubule-associated protein, putative, expressed	1.38186e-05	0.136994	S9_7964054	C/A	0.000734755
Val	LOC_Os09g17830	protein transport protein Sec61 subunit alpha, putative, expressed	1.14031e-05	0.12612	S9_10907617	A/G	0.000132877
Val	LOC_Os09g23334	expressed protein	2.02593e-05	0.115041	S9_13853136	T/G	0.000382139
Val	LOC_Os09g23380	metallo-beta-lactamase, putative, expressed	8.87312e-05	0.0934238	S9_13892879	A/G	0.000343401
Val	LOC_Os12g15222	expressed protein	1.28708e-05	0.140096	S12_8670028	A/G	4.87e-05

## Sheet: Supplementary Table S4
Supplementary Table S4 The genes associated with multipe amino acids detected by genome-wide haplotype association study
Gene	AminoAcid	Function	Haplotype Test	R2	Significant SNP	alleles	P.value
LOC_Os01g59265	Ile	expressed protein	1.52146e-05	0.122319	S1_34259368	T/C	0.00437536
	Val	expressed protein	7.42034e-06	0.132308	S1_34259368	T/C	0.000553926
LOC_Os02g03690	Arg	beta-amylase, putative, expressed	1.51677e-05	0.129899	S2_1547805	T/G	0.00169096
	Gly	beta-amylase, putative, expressed	2.65112e-05	0.116759	S2_1547805	T/G	0.00187466
	His	beta-amylase, putative, expressed	1.84517e-05	0.122968	S2_1547805	T/G	0.00141963
	Ile	beta-amylase, putative, expressed	5.07354e-05	0.113417	S2_1547595	C/A	0.001831
	Leu	beta-amylase, putative, expressed	3.44932e-05	0.114452	S2_1547805	T/G	0.00184976
	Phe	beta-amylase, putative, expressed	5.14153e-05	0.118142	S2_1547583	T/C	0.00154556
LOC_Os02g04440	Phe	transducin family protein, putative, expressed	5.44325e-05	0.096043	S2_1962430	T/C	0.00359021
	Tyr	transducin family protein, putative, expressed	7.92458e-06	0.118531	S2_1962433	C/T	0.00826795
LOC_Os02g33280	Ile	retrotransposon protein, putative, Ty3-gypsy subclass, expressed	8.2703e-05	0.123212	S2_19778828	A/G	0.00219349
	Tyr	retrotransposon protein, putative, Ty3-gypsy subclass, expressed	2.92437e-05	0.136604	S2_19777610	A/G	0.000626817
LOC_Os02g33450	Ala	peroxiredoxin, putative, expressed	7.06819e-05	0.124306	S2_19882223	C/G	0.00587465
	Ile	peroxiredoxin, putative, expressed	1.4118e-06	0.174026	S2_19885980	A/G	0.00347499
	Leu	peroxiredoxin, putative, expressed	5.37073e-06	0.152107	S2_19885980	A/G	0.00376177
	Phe	peroxiredoxin, putative, expressed	6.00482e-05	0.120719	S2_19885980	A/G	0.00272774
	Val	peroxiredoxin, putative, expressed	2.23141e-05	0.140159	S2_19882223	C/G	0.00166107
LOC_Os02g52510	Arg	SNF2 family N-terminal domain containing protein, expressed	9.23418e-05	0.0961074	S2_32133391	A/G	0.000103581
	Ile	SNF2 family N-terminal domain containing protein, expressed	2.78142e-06	0.135143	S2_32133391	A/G	9.19e-06
LOC_Os03g09160	Glu	hydroxyproline-rich glycoprotein family protein, putative, expressed	7.86029e-05	0.103249	S3_4776065	A/G	0.00148622
	Thr	hydroxyproline-rich glycoprotein family protein, putative, expressed	2.20125e-05	0.125843	S3_4776038	C/T	0.0177961
LOC_Os03g09920	Cys	RNase L inhibitor protein-related, putative, expressed	6.22897e-05	0.127529	S3_4941543	C/T	0.000283062
	Met	RNase L inhibitor protein-related, putative, expressed	2.65595e-05	0.132547	S3_4943064	G/C	0.00014133
LOC_Os03g18810	Arg	aminotransferase, classes I and II, domain containing protein, expressed	8.06759e-05	0.0978967	S3_10544320	T/C	0.000891919
	Gly	aminotransferase, classes I and II, domain containing protein, expressed	9.9173e-05	0.0877749	S3_10544320	T/C	0.000488519
	Leu	aminotransferase, classes I and II, domain containing protein, expressed	4.75105e-05	0.0966222	S3_10544320	T/C	0.000450956
	Phe	aminotransferase, classes I and II, domain containing protein, expressed	2.05421e-05	0.108583	S3_10544320	T/C	0.000378077
LOC_Os03g38830	Leu	retrotransposon, putative, centromere-specific	9.43273e-05	0.0938245	S3_21565659	A/G	0.000541533
	Phe	retrotransposon, putative, centromere-specific	4.35924e-05	0.106003	S3_21565659	A/G	0.000109316
LOC_Os03g63700	Asp	AIG2-like family domain containing protein, expressed	9.06669e-05	0.0996483	S3_35974229	T/C	0.000201542
	Thr	AIG2-like family domain containing protein, expressed	9.8611e-05	0.0986015	S3_35974229	T/C	0.000290951
LOC_Os04g19670	Gly	retrotransposon protein, putative, Ty3-gypsy subclass, expressed	5.84265e-05	0.0966294	S4_10975829	A/C	0.121445
	His	retrotransposon protein, putative, Ty3-gypsy subclass, expressed	8.8388e-05	0.092109	S4_10975829	A/C	0.157442
LOC_Os04g22260	Arg	expressed protein	9.73871e-05	0.0956189	S4_12608570	C/G	0.00416712
	Gly	expressed protein	3.46331e-05	0.103089	S4_12608570	C/G	0.0320035
	His	expressed protein	5.31079e-05	0.0986228	S4_12608570	C/G	0.0360049
	Leu	expressed protein	8.0052e-05	0.0932703	S4_12608570	C/G	0.0499955
LOC_Os04g44780	Asp	beta-expansin precursor, putative, expressed	5.82935e-05	0.0996197	S4_26520514	A/G	0.000296745
	Thr	beta-expansin precursor, putative, expressed	8.23464e-06	0.122534	S4_26520514	A/G	5.04e-05
LOC_Os04g45100	Asp	expressed protein	5.66316e-05	0.100622	S4_26678490	A/G	0.000416993
	Thr	expressed protein	7.15778e-06	0.124968	S4_26678490	A/G	4.74e-05
LOC_Os05g34740	Arg	expressed protein	3.8697e-06	0.138681	S5_20605639	G/A	0.0232441
	Gly	expressed protein	2.11748e-06	0.136907	S5_20605639	G/A	0.164309
	His	expressed protein	1.12525e-05	0.116686	S5_20605603	G/A	0.267621
	Ile	expressed protein	2.6216e-06	0.136878	S5_20605562	G/A	0.417292
	Leu	expressed protein	1.97402e-06	0.137533	S5_20605639	G/A	0.230497
	Lys	expressed protein	1.52338e-05	0.116072	S5_20605632	C/T	0.417174
	Phe	expressed protein	1.00913e-05	0.119497	S5_20605562	G/A	0.462228
	Tyr	expressed protein	6.68919e-05	0.0962955	S5_20605632	C/T	0.19949
LOC_Os06g36730	Asp	retrotransposon protein, putative, Ty3-gypsy subclass, expressed	5.80951e-05	0.103747	S6_21627856	A/G	0.000148801
	Thr	retrotransposon protein, putative, Ty3-gypsy subclass, expressed	2.08704e-05	0.116241	S6_21626350	A/G	0.000138018
LOC_Os09g13600	Cys	expressed protein	4.17394e-07	0.189775	S9_7903468	T/C	0.00204254
	Val	expressed protein	6.66509e-05	0.102765	S9_7902309	T/A	0.000278272
LOC_Os09g13630	Cys	ZOS9-03 - C2H2 zinc finger protein, expressed	3.56491e-07	0.189721	S9_7929054	A/G	3.81e-05
	Val	ZOS9-03 - C2H2 zinc finger protein, expressed	4.30199e-05	0.108162	S9_7929054	A/G	0.00128945
LOC_Os09g13650	Ala	microtubule-associated protein, putative, expressed	1.27277e-05	0.138107	S9_7964963	G/C	0.00130826
	Arg	microtubule-associated protein, putative, expressed	3.33817e-05	0.122018	S9_7967061	A/T	0.000803602
	Asp	microtubule-associated protein, putative, expressed	7.38151e-05	0.112344	S9_7964963	G/C	0.000503606
	Cys	microtubule-associated protein, putative, expressed	4.80446e-05	0.133882	S9_7964193	A/G	8.37e-05
	Gly	microtubule-associated protein, putative, expressed	7.11646e-06	0.137989	S9_7967061	A/T	0.000751476
	His	microtubule-associated protein, putative, expressed	1.89718e-05	0.125444	S9_7967061	A/T	0.00110223
	Ile	microtubule-associated protein, putative, expressed	7.59477e-05	0.109147	S9_7964054	C/A	0.00203766
	Leu	microtubule-associated protein, putative, expressed	1.91132e-05	0.125967	S9_7966542	T/C	0.00193068
	Phe	microtubule-associated protein, putative, expressed	3.74086e-05	0.122551	S9_7964963	G/C	0.00175993
	Thr	microtubule-associated protein, putative, expressed	6.11954e-05	0.114891	S9_7964963	G/C	0.000947504
	Val	microtubule-associated protein, putative, expressed	1.38186e-05	0.136994	S9_7964054	C/A	0.000734755
LOC_Os09g17830	Ala	protein transport protein Sec61 subunit alpha, putative, expressed	5.37732e-06	0.135339	S9_10907617	A/G	2.21e-05
	Arg	protein transport protein Sec61 subunit alpha, putative, expressed	3.78921e-06	0.142082	S9_10907617	A/G	0.000198936
	Gly	protein transport protein Sec61 subunit alpha, putative, expressed	2.42065e-06	0.138216	S9_10907617	A/G	5.34e-05
	His	protein transport protein Sec61 subunit alpha, putative, expressed	1.98572e-05	0.112065	S9_10907617	A/G	0.000113251
	Ile	protein transport protein Sec61 subunit alpha, putative, expressed	8.32556e-06	0.125651	S9_10907617	A/G	0.00036785
	Leu	protein transport protein Sec61 subunit alpha, putative, expressed	3.31273e-07	0.161715	S9_10907617	A/G	2.08e-05
	Phe	protein transport protein Sec61 subunit alpha, putative, expressed	3.30668e-05	0.106897	S9_10907617	A/G	0.00027813
	Val	protein transport protein Sec61 subunit alpha, putative, expressed	1.14031e-05	0.12612	S9_10907617	A/G	0.000132877
LOC_Os09g17840	Gly	protein transport protein Sec61 subunit alpha, putative, expressed	3.56953e-05	0.102757	S9_10917739	T/A	3.52e-05
	Pro	protein transport protein Sec61 subunit alpha, putative, expressed	4.84932e-06	0.136601	S9_10917739	T/A	0.000730916
LOC_Os09g18240	Arg	retrotransposon protein, putative, unclassified, expressed	1.52479e-05	0.122668	S9_11196631	A/G	0.0012087
	Asp	retrotransposon protein, putative, unclassified, expressed	2.72317e-05	0.116981	S9_11196631	A/G	0.000837071
	Gly	retrotransposon protein, putative, unclassified, expressed	1.60723e-05	0.118336	S9_11196631	A/G	0.000712232
	His	retrotransposon protein, putative, unclassified, expressed	3.48307e-06	0.138653	S9_11196631	A/G	0.000248024
	Leu	retrotransposon protein, putative, unclassified, expressed	5.21994e-05	0.10443	S9_11198905	T/A	0.00186082
	Phe	retrotransposon protein, putative, unclassified, expressed	4.18074e-05	0.109282	S9_11196631	A/G	0.00416961
LOC_Os09g23334	Ala	expressed protein	4.88738e-05	0.105146	S9_13853136	T/G	0.00121938
	Arg	expressed protein	3.10525e-06	0.135936	S9_13853136	T/G	0.000180855
	Gly	expressed protein	2.14602e-06	0.134768	S9_13853136	T/G	0.000148651
	His	expressed protein	1.20809e-05	0.114916	S9_13853136	T/G	0.000314043
	Ile	expressed protein	1.80455e-05	0.11426	S9_13853136	T/G	0.00104712
	Leu	expressed protein	5.79755e-06	0.123547	S9_13853136	T/G	0.000391444
	Phe	expressed protein	1.80005e-05	0.112404	S9_13853136	T/G	0.000743091
	Val	expressed protein	2.02593e-05	0.115041	S9_13853136	T/G	0.000382139
LOC_Os09g23380	Arg	metallo-beta-lactamase, putative, expressed	2.418e-06	0.135122	S9_13892879	A/G	0.000111342
	Asp	metallo-beta-lactamase, putative, expressed	1.61211e-05	0.111801	S9_13892879	A/G	0.000167545
	Gly	metallo-beta-lactamase, putative, expressed	3.78138e-06	0.123202	S9_13892879	A/G	8.65e-05
	His	metallo-beta-lactamase, putative, expressed	1.80834e-05	0.105541	S9_13892879	A/G	0.000196886
	Leu	metallo-beta-lactamase, putative, expressed	2.29237e-05	0.10259	S9_13892879	A/G	0.000241557
	Phe	metallo-beta-lactamase, putative, expressed	6.75175e-05	0.0921342	S9_13892879	A/G	0.000493139
	Val	metallo-beta-lactamase, putative, expressed	8.87312e-05	0.0934238	S9_13892879	A/G	0.000343401
LOC_Os09g25650	Arg	GEX2, putative, expressed	5.11772e-05	0.11291	S9_15414400	A/C	0.00628773
	Glu	GEX2, putative, expressed	4.17715e-05	0.109799	S9_15411070	A/T	0.034357
	Leu	GEX2, putative, expressed	2.44421e-05	0.114235	S9_15413517	T/C	0.00636897
LOC_Os11g12630	Asp	transposon protein, putative, unclassified, expressed	5.19915e-05	0.103691	S11_7114852	A/G	0.0139875
	Thr	transposon protein, putative, unclassified, expressed	2.9166e-05	0.110663	S11_7114852	A/G	0.00100139
LOC_Os11g17990	Asp	retrotransposon protein, putative, unclassified, expressed	1.81585e-05	0.150581	S11_10111075	A/G	0.0309707
	Glu	retrotransposon protein, putative, unclassified, expressed	2.83511e-05	0.146294	S11_10113430	T/C	0.00520964
	Leu	retrotransposon protein, putative, unclassified, expressed	7.17932e-05	0.123435	S11_10113430	T/C	0.137692
LOC_Os12g03010	Arg	retrotransposon protein, putative, unclassified, expressed	3.51477e-05	0.121111	S12_1123300	A/G	0.0175409
	Asp	retrotransposon protein, putative, unclassified, expressed	2.50293e-05	0.126016	S12_1123300	A/G	0.0187822
	Gly	retrotransposon protein, putative, unclassified, expressed	6.18934e-05	0.107665	S12_1123300	A/G	0.00865283
	His	retrotransposon protein, putative, unclassified, expressed	4.9075e-05	0.111409	S12_1123300	A/G	0.00429268
LOC_Os12g14480	Arg	cysteine-rich receptor-like protein kinase 23 precursor, putative, expressed	5.51341e-05	0.124875	S12_8266511	C/T	0.00271041
	His	cysteine-rich receptor-like protein kinase 23 precursor, putative, expressed	7.52799e-05	0.116014	S12_8266511	C/T	0.00249404
LOC_Os12g15222	Ala	expressed protein	3.09252e-06	0.159506	S12_8670028	A/G	9.66e-06
	Val	expressed protein	1.28708e-05	0.140096	S12_8670028	A/G	4.87e-05
LOC_Os12g25140	Gly	hypothetical protein	3.95314e-05	0.101413	S12_14435805	T/G	0.00341107
	His	hypothetical protein	6.13506e-05	0.0964799	S12_14435805	T/G	0.00183856
	Lys	hypothetical protein	1.8651e-05	0.11509	S12_14435805	T/G	0.000652485
	Tyr	hypothetical protein	1.36451e-05	0.115915	S12_14435805	T/G	0.00338944
LOC_Os12g29730	Arg	hypothetical protein	8.84537e-05	0.111273	S12_17776106	T/C	0.00291899
	His	hypothetical protein	2.85651e-05	0.119509	S12_17776106	T/C	0.000631627
LOC_Os12g30080	Arg	disease resistance protein RPM1, putative, expressed	7.63055e-05	0.0998908	S12_18014220	C/A	0.00138285
	Gly	disease resistance protein RPM1, putative, expressed	8.97071e-05	0.0901803	S12_18014220	C/A	0.00870814
